# Supplementary material for: 3T3 Cell Lines Stably Expressing Pax6 or Pax6(5a) – A New Tool Used for Identification of Common and Isoform Specific Target Genes
Source: PLoS One. 2012 Feb 23;7(2):e31915. doi: 10.1371/journal.pone.0031915 (PMC3285655; doi:10.1371/journal.pone.0031915)
Supplement: Table S1 — Pax6 regulated genes (threshold 1). (XLS) [file pone.0031915.s001.xls]

## Sheet: Sheet1
Supplementary table S1. Pax6 regulated genes (threshold 1)
Entrez_ID	Symbol	Gene name	FC	P.Value
20701	Serpina1b	serine (or cysteine) preptidase inhibitor, clade A, member 1b	7.59031	1.10673e-11
14219	Ctgf	connective tissue growth factor	5.73351	5.20321e-09
93970	Klra18	killer cell lectin-like receptor, subfamily A, member 18	5.58768	4.82598e-09
74175	Crct1	NA	5.51788	4.3346e-07
381493	S100a7a	S100 calcium binding protein A7A	5.18286	3.84568e-08
20703	Serpina1d	serine (or cysteine) peptidase inhibitor, clade A, member 1d	4.24473	4.25257e-10
67749	4930583H14Rik	RIKEN cDNA 4930583H14 gene	4.17016	1.30974e-08
107146	Glyat	glycine-N-acyltransferase	4.09105	6.13971e-10
17060	Blnk	B-cell linker	3.68927	3.87436e-06
16541	Napsa	napsin A aspartic peptidase	3.55872	1.88986e-06
56047	Msln	mesothelin	3.50344	5.05705e-11
16541	Napsa	napsin A aspartic peptidase	3.49967	6.36261e-09
14620	Gjb3	gap junction membrane channel protein beta 3	3.48022	4.87739e-06
16007	Cyr61	cysteine rich protein 61	3.47797	5.57437e-06
22445	Xlr3a	X-linked lymphocyte-regulated 3A	3.42946	6.59972e-11
20701	Serpina1b	serine (or cysteine) preptidase inhibitor, clade A, member 1b	3.22111	7.20159e-09
225341	Lims2	LIM and senescent cell antigen like domains 2	3.14619	1.11699e-07
12064	Bdnf	brain derived neurotrophic factor	2.95152	8.90997e-10
26972	LOC675982	sporulation protein, meiosis-specific, SPO11 homolog (S. cerevisiae)	2.94377	1.15341e-10
18049	Ngfb	nerve growth factor, beta	2.87184	1.17957e-06
319504	Nrcam	neuron-glia-CAM-related cell adhesion molecule	2.84451	1.6048e-09
12562	Cdh5	cadherin 5	2.68801	7.28784e-09
71704	Arhgef3	Rho guanine nucleotide exchange factor (GEF) 3	2.66905	2.43693e-08
225341	Lims2	LIM and senescent cell antigen like domains 2	2.62276	2.09269e-08
18767	Pkia	protein kinase inhibitor, alpha	2.61157	1.81337e-08
259277	Klk8	kallikrein related-peptidase 8	2.59734	5.91222e-06
18158	Nppb	natriuretic peptide precursor type B	2.58373	5.61118e-07
107765	Ankrd1	ankyrin repeat domain 1 (cardiac muscle)	2.58352	1.32439e-06
50766	Crim1	cysteine rich transmembrane BMP regulator 1 (chordin like)	2.55673	1.44137e-08
75352	4930550L24Rik	RIKEN cDNA 4930550L24 gene	2.55179	7.93334e-09
54132	Pdlim1	PDZ and LIM domain 1 (elfin)	2.5304	8.07091e-10
13829	Epb4.9	erythrocyte protein band 4.9	2.49962	1.019e-07
108897	2810003C17Rik	RIKEN cDNA 2810003C17 gene	2.38956	5.21023e-07
20646	Snrpn	small nuclear ribonucleoprotein N	2.33202	2.97473e-09
23960	Oas1g	2'-5' oligoadenylate synthetase 1G	2.31395	1.89836e-08
71607	9130017C17Rik	RIKEN cDNA 9130017C17 gene	2.28985	5.1526e-06
20195	LOC670046	S100 calcium binding protein A11 (calgizzarin)	2.25787	2.08768e-07
13614	Edn1	endothelin 1	2.20136	1.96948e-06
84704	Snurf	SNRPN upstream reading frame	2.10553	1.18255e-05
18792	Plau	plasminogen activator, urokinase	2.08229	1.38704e-06
218121	Mboat1	membrane bound O-acyltransferase domain containing 1	2.07356	4.64105e-07
69219	Ddah1	dimethylarginine dimethylaminohydrolase 1	2.04826	7.13779e-08
225020	Fez2	fasciculation and elongation protein zeta 2 (zygin II)	2.03071	6.81432e-08
20646	Snurf	small nuclear ribonucleoprotein N	2.02664	1.34558e-06
14545	Gdap1	ganglioside-induced differentiation-associated-protein 1	2.02535	4.80542e-07
16780	Lamb3	laminin, beta 3	2.02341	3.59943e-07
76252	Atp6v0e2	ATPase, H+ transporting, lysosomal V0 subunit E2	2.00408	2.8371e-07
67451	Pkp2	plakophilin 2	1.99339	7.58626e-07
72634	Tdrkh	NA	1.99122	1.13176e-06
59006	Myoz2	myozenin 2	1.9679	1.64951e-07
17105	Lyzs	lysozyme	1.9524	2.49756e-06
23960	Oas1g	2'-5' oligoadenylate synthetase 1G	1.93034	8.88708e-08
14199	Fhl1	four and a half LIM domains 1	1.923	2.51276e-06
72634	Tdrkh	NA	1.89872	3.1707e-07
232431	Rai3	G protein-coupled receptor, family C, group 5, member A	1.89585	1.02746e-07
68794	Flnc	NA	1.89515	4.36753e-07
16168	Il15	interleukin 15	1.89131	3.98066e-07
11720	Mat1a	methionine adenosyltransferase I, alpha	1.88761	7.95058e-08
12795	Plk3	polo-like kinase 3 (Drosophila)	1.87755	3.5304e-06
66220	Zdhhc12	zinc finger, DHHC domain containing 12	1.86064	4.87709e-06
78781	Zc3hav1	zinc finger CCCH type, antiviral 1	1.8505	1.78683e-07
78833	Gins3	GINS complex subunit 3 (Psf3 homolog)	1.83614	1.39414e-06
23960	Oas1g	2'-5' oligoadenylate synthetase 1G	1.83454	2.49598e-07
17988	Ndrg1	NA	1.83315	1.57881e-06
74055	Plce1	phospholipase C, epsilon 1	1.82494	1.12838e-07
12450	Ccng1	cyclin G1	1.82444	6.28641e-06
13836	Epha2	Eph receptor A2	1.80964	1.91843e-06
11490	Adam15	a disintegrin and metallopeptidase domain 15 (metargidin)	1.8028	3.89566e-06
234857	Spire2	spire homolog 2 (Drosophila)	1.79667	5.48004e-07
66381	Rnf113a2	ring finger protein 113A2	1.79364	9.88535e-07
226419	Dyrk3	dual-specificity tyrosine-(Y)-phosphorylation regulated kinase 3	1.77366	1.62207e-06
17988	Ndrg1	N-myc downstream regulated gene 1	1.77081	1.22822e-05
72296	Rusc1	RUN and SH3 domain containing 1	1.7632	1.23095e-06
22156	Tuft1	tuftelin 1	1.75318	2.04237e-07
12725	Clcn3	NA	1.74167	8.80139e-07
229595	Adamtsl4	ADAMTS-like 4	1.73594	4.62695e-06
74256	Cyld	cylindromatosis (turban tumor syndrome)	1.72647	2.16971e-06
99326	Garnl3	GTPase activating RANGAP domain-like 3	1.72281	5.82911e-07
236539	Phgdh	3-phosphoglycerate dehydrogenase	1.71636	3.86164e-06
99526	Usp53	ubiquitin specific peptidase 53	1.70717	2.02273e-06
22418	Wnt5a	wingless-related MMTV integration site 5A	1.70038	2.07806e-06
20678	Sox5	SRY-box containing gene 5	-1.70856	9.81991e-07
12362	Casp1	caspase 1	-1.7129	6.2532e-07
13846	Ephb4	Eph receptor B4	-1.72088	1.63228e-06
19725	Rfx2	regulatory factor X, 2 (influences HLA class II expression)	-1.72211	7.43563e-07
16180	Il1rap	interleukin 1 receptor accessory protein	-1.72303	2.25339e-06
80889	Mesdc1	mesoderm development candidate 1	-1.72803	1.22443e-06
233107	Kctd15	potassium channel tetramerisation domain containing 15	-1.72841	2.92332e-07
11481	Acvr2b	activin receptor IIB	-1.73959	5.98646e-06
67916	Ppap2b	phosphatidic acid phosphatase type 2B	-1.74784	3.40904e-06
17035	Lxn	latexin	-1.75116	8.40715e-06
226841	Vash2	vasohibin 2	-1.75953	5.68836e-07
231633	Tmem119	transmembrane protein 119	-1.76274	3.95887e-06
20848	Stat3	signal transducer and activator of transcription 3	-1.78335	4.35213e-06
244668	Sipa1l2	NA	-1.7982	1.16394e-05
107607	Nod1	nucleotide-binding oligomerization domain containing 1	-1.79874	2.3884e-06
233733	Galntl4	UDP-N-acetyl-alpha-D-galactosamine:polypeptide N-acetylgalactosaminyltransferase-like 4	-1.80558	3.28644e-07
19370	Raet1c	retinoic acid early transcript gamma	-1.80681	1.18907e-05
20496	Slc12a2	solute carrier family 12, member 2	-1.80746	2.27927e-06
246277	Csad	cysteine sulfinic acid decarboxylase	-1.80767	7.08146e-06
71566	9030425E11Rik	RIKEN cDNA 9030425E11 gene	-1.81753	1.10297e-06
216725	Adamts2	a disintegrin-like and metallopeptidase (reprolysin type) with thrombospondin type 1 motif, 2	-1.82575	5.10864e-06
18596	Pdgfrb	platelet derived growth factor receptor, beta polypeptide	-1.83301	5.78075e-07
67101	2310039H08Rik	RIKEN cDNA 2310039H08 gene	-1.83341	6.97073e-07
75292	Prkcn	protein kinase C, nu	-1.83514	7.5947e-07
109113	Uhrf2	ubiquitin-like, containing PHD and RING finger domains 2	-1.83898	7.96827e-07
320825	E130306M17Rik	sterile alpha motif domain containing 5	-1.85558	8.81183e-07
230587	Glis1	GLIS family zinc finger 1	-1.85736	9.8696e-06
19414	Rasa3	RAS p21 protein activator 3	-1.85749	2.60694e-07
21810	Tgfbi	transforming growth factor, beta induced	-1.86064	3.70206e-06
78339	Ttyh3	tweety homolog 3 (Drosophila)	-1.86096	4.95547e-07
14538	Gcnt2	glucosaminyl (N-acetyl) transferase 2, I-branching enzyme	-1.86827	1.04147e-06
12835	LOC674521	procollagen, type VI, alpha 3	-1.87207	9.00651e-08
109113	Uhrf2	ubiquitin-like, containing PHD and RING finger domains 2	-1.87379	6.81585e-07
19222	Ptgir	prostaglandin I receptor (IP)	-1.87401	1.50349e-06
20563	Slit2	slit homolog 2 (Drosophila)	-1.88553	3.42284e-06
242050	Igsf10	NA	-1.88829	1.75833e-06
80859	Nfkbiz	nuclear factor of kappa light polypeptide gene enhancer in B-cells inhibitor, zeta	-1.89968	4.59608e-06
13179	Dcn	decorin	-1.90353	6.42215e-06
68636	Fahd1	fumarylacetoacetate hydrolase domain containing 1	-1.90988	1.40157e-06
66569	Gdpd1	glycerophosphodiester phosphodiesterase domain containing 1	-1.91839	9.5154e-07
27215	Azi2	5-azacytidine induced gene 2	-1.91939	6.55083e-08
217169	Tns4	tensin 4	-1.91971	1.22558e-06
18595	Pdgfra	platelet derived growth factor receptor, alpha polypeptide	-1.92025	2.18814e-06
110460	Acat2	acetyl-Coenzyme A acetyltransferase 2	-1.92143	7.24736e-06
231532	Arhgap24	Rho GTPase activating protein 24	-1.92696	1.72448e-07
75556	1700026D08Rik	RIKEN cDNA 1700026D08 gene	-1.93245	8.48699e-06
66706	4733401H18Rik	RIKEN cDNA 4733401H18 gene	-1.94195	7.88791e-06
231549	Lrrc8d	leucine rich repeat containing 8D	-1.94636	4.40027e-08
14268	Fn1	NA	-1.95233	4.62321e-06
13844	Ephb2	NA	-1.971	5.09817e-08
NA	2310061J03Rik	NA	-1.97318	5.48683e-08
22341	Vegfc	vascular endothelial growth factor C	-1.99619	1.86973e-07
320078	Olfml2b	olfactomedin-like 2B	-2.0007	5.97454e-06
14465	Gata6	GATA binding protein 6	-2.01045	7.28934e-08
234356	4732435N03Rik	RIKEN cDNA 4732435N03 gene	-2.01241	1.22399e-07
18037	Nfkbie	nuclear factor of kappa light polypeptide gene enhancer in B-cells inhibitor, epsilon	-2.01914	5.38346e-07
13591	Ebf1	early B-cell factor 1	-2.02834	3.8007e-07
211577	Mrgprf	MAS-related GPR, member F	-2.04	3.43166e-06
14600	Ghr	growth hormone receptor	-2.05639	2.31054e-07
99543	Olfml3	olfactomedin-like 3	-2.07727	2.36102e-07
12363	Casp4	caspase 4, apoptosis-related cysteine peptidase	-2.09841	2.20619e-06
27226	Pla2g7	phospholipase A2, group VII (platelet-activating factor acetylhydrolase, plasma)	-2.10276	1.15626e-05
64297	Iqck	G protein-coupled receptor, family C, group 5, member B	-2.12091	3.70469e-07
74030	Rin2	Ras and Rab interactor 2	-2.15501	5.46159e-06
21812	Tgfbr1	transforming growth factor, beta receptor I	-2.15803	5.41268e-08
19655	Rbmx	RNA binding motif protein, X chromosome	-2.1639	1.4168e-06
109113	Uhrf2	ubiquitin-like, containing PHD and RING finger domains 2	-2.17557	2.62249e-09
67916	Ppap2b	phosphatidic acid phosphatase type 2B	-2.18339	4.59382e-07
246707	Emilin2	elastin microfibril interfacer 2	-2.19223	2.67284e-07
20296	Ccl2	chemokine (C-C motif) ligand 2	-2.19324	5.64818e-07
13360	Dhcr7	7-dehydrocholesterol reductase	-2.19554	3.22236e-06
231532	Arhgap24	Rho GTPase activating protein 24	-2.21229	1.88381e-06
23792	Adam23	a disintegrin and metallopeptidase domain 23	-2.22067	1.04096e-05
320165	Tacc1	transforming, acidic coiled-coil containing protein 1	-2.23144	1.03361e-07
54613	St3gal6	ST3 beta-galactoside alpha-2,3-sialyltransferase 6	-2.24314	3.02029e-07
19731	Rgl1	ral guanine nucleotide dissociation stimulator,-like 1	-2.24468	1.12834e-07
NA	4833414E09Rik	NA	-2.25074	2.91089e-07
18011	Neurl	neuralized-like homolog (Drosophila)	-2.28324	4.34069e-08
23792	Adam23	a disintegrin and metallopeptidase domain 23	-2.29467	2.65103e-06
69217	Plekha4	pleckstrin homology domain containing, family A (phosphoinositide binding specific) member 4	-2.30702	2.18077e-06
19055	Ppp3ca	protein phosphatase 3, catalytic subunit, alpha isoform	-2.31429	2.30237e-06
622402	Akr1c12	aldo-keto reductase family 1, member C12	-2.33466	1.58469e-06
320165	B230378H13Rik	transforming, acidic coiled-coil containing protein 1	-2.38013	2.2273e-09
23794	Adamts5	a disintegrin-like and metallopeptidase (reprolysin type) with thrombospondin type 1 motif, 5 (aggrecanase-2)	-2.38102	1.27859e-08
73139	Prr6	proline-rich polypeptide 6	-2.39247	1.65979e-09
232313	BC049816	glycosyltransferase 8 domain containing 4	-2.40047	1.02962e-06
19659	Rbp1	retinol binding protein 1, cellular	-2.40981	9.43221e-09
13865	Nr2f1	nuclear receptor subfamily 2, group F, member 1	-2.44712	1.37194e-07
14859	Gsta3	glutathione S-transferase, alpha 3	-2.45501	7.10083e-06
18196	Nsg1	neuron specific gene family member 1	-2.45777	1.26522e-07
22339	Vegfa	vascular endothelial growth factor A	-2.48933	1.84264e-06
394435	Ugt1a7c	UDP glucuronosyltransferase 1 family, polypeptide A6B	-2.49534	1.82273e-08
74309	Osbp2	oxysterol binding protein 2	-2.51292	5.53865e-06
394432	Ugt1a7c	UDP glucuronosyltransferase 1 family, polypeptide A7C	-2.5218	6.38803e-08
23792	Adam23	NA	-2.52284	8.71754e-09
105827	Amigo2	adhesion molecule with Ig like domain 2	-2.54197	9.6102e-08
69538	Antxr1	anthrax toxin receptor 1	-2.54363	6.04866e-08
94284	Ugt1a7c	UDP glucuronosyltransferase 1 family, polypeptide A6A	-2.54388	4.4903e-09
11826	Aqp1	aquaporin 1	-2.5452	1.26096e-07
12903	Crabp1	cellular retinoic acid binding protein I	-2.60339	2.65381e-07
71584	Gdpd2	glycerophosphodiester phosphodiesterase domain containing 2	-2.60597	4.00514e-06
20440	St6gal1	beta galactoside alpha 2,6 sialyltransferase 1	-2.62542	1.6007e-08
269152	Kif26b	kinesin family member 26B	-2.64408	1.67979e-06
17309	Mgat3	mannoside acetylglucosaminyltransferase 3	-2.67909	1.0233e-08
66898	Baiap2l1	NA	-2.6887	1.46224e-08
23853	Def6	differentially expressed in FDCP 6	-2.69871	4.86454e-10
109901	Ela1	elastase 1, pancreatic	-2.76854	5.92106e-10
75600	Calml4	calmodulin-like 4	-2.803	2.29144e-08
21810	Tgfbi	transforming growth factor, beta induced	-2.80488	9.76975e-07
29817	Igfbp7	insulin-like growth factor binding protein 7	-2.81847	1.43931e-08
14537	Gcnt1	glucosaminyl (N-acetyl) transferase 1, core 2	-2.98602	3.019e-07
16997	Ltbp2	latent transforming growth factor beta binding protein 2	-3.0042	7.95951e-08
232146	Tmem166	transmembrane protein 166	-3.06173	3.63176e-09
20970	Sdc3	syndecan 3	-3.07198	9.32005e-09
13078	Cyp1b1	cytochrome P450, family 1, subfamily b, polypeptide 1	-3.1075	1.47494e-06
103140	Gstt3	glutathione S-transferase, theta 3	-3.1423	3.65071e-09
57435	S3-12	plasma membrane associated protein, S3-12	-3.17944	4.3846e-07
18414	Osmr	oncostatin M receptor	-3.3427	2.44612e-11
16985	Lsp1	lymphocyte specific 1	-3.37224	1.26507e-07
381413	Gpr176	G protein-coupled receptor 176	-3.39744	8.26411e-10
20306	Ccl7	chemokine (C-C motif) ligand 7	-3.60069	5.3793e-08
14118	Fbn1	fibrillin 1	-3.68359	1.47278e-09
21826	Thbs2	thrombospondin 2	-3.83703	1.07375e-11
71145	Scara5	scavenger receptor class A, member 5 (putative)	-3.89996	1.51892e-07
56693	Crtap	cartilage associated protein	-3.93137	5.70142e-10
12775	Ccr7	chemokine (C-C motif) receptor 7	-3.97823	7.56505e-08
218194	Phactr1	phosphatase and actin regulator 1	-4.17352	1.98349e-10
21859	Timp3	tissue inhibitor of metalloproteinase 3	-4.36899	3.46749e-09
56177	Olfm1	olfactomedin 1	-4.44118	1.30392e-11
15439	Hp	haptoglobin	-4.56625	1.03844e-08
16010	Igfbp4	insulin-like growth factor binding protein 4	-4.8235	9.11235e-11
93695	Gpnmb	glycoprotein (transmembrane) nmb	-4.87189	6.30101e-09
78134	Gpr23	G protein-coupled receptor 23	-5.35505	6.5818e-10
93695	Gpnmb	glycoprotein (transmembrane) nmb	-5.84694	5.45023e-08
16010	Igfbp4	insulin-like growth factor binding protein 4	-5.85815	7.93576e-10
227929	Pscdbp	pleckstrin homology, Sec7 and coiled-coil domains, binding protein	-5.90984	5.30997e-11
14456	Gas6	growth arrest specific 6	-6.34227	1.6855e-09
11931	Atp1b1	ATPase, Na+/K+ transporting, beta 1 polypeptide	-7.21762	3.27005e-08
116847	Prelp	proline arginine-rich end leucine-rich repeat	-7.55471	4.69646e-06
77125	Il33	interleukin 33	-14.9749	7.63398e-11
