# Supplementary material for: 3T3 Cell Lines Stably Expressing Pax6 or Pax6(5a) – A New Tool Used for Identification of Common and Isoform Specific Target Genes
Source: PLoS One. 2012 Feb 23;7(2):e31915. doi: 10.1371/journal.pone.0031915 (PMC3285655; doi:10.1371/journal.pone.0031915)
Supplement: Table S2 — Pax6(5a) regulated genes (threshold 1). (XLS) [file pone.0031915.s002.xls]

## Sheet: Sheet1
Supplementary table S2. Pax6(5a) regulated genes (threshold 1)
Entrez_ID	Symbol	Gene name	FC	P.Value
229672	Gm566	NA	7.85912	1.09144e-08
50781	Dkk3	dickkopf homolog 3 (Xenopus laevis)	5.27956	7.31018e-11
14219	Ctgf	connective tissue growth factor	4.31764	1.13094e-08
53972	Ngef	neuronal guanine nucleotide exchange factor	3.77692	7.39305e-08
50708	Hist1h1c	histone cluster 1, H1c	3.24826	3.86839e-09
68024	Hist1h2bc	histone cluster 1, H2bc	2.74685	1.60379e-07
17069	Ly6e	lymphocyte antigen 6 complex, locus E	2.73591	2.38842e-07
57875	Angptl4	angiopoietin-like 4	2.48567	1.82135e-06
23960	Oas1g	2'-5' oligoadenylate synthetase 1G	2.46517	2.13965e-09
17967	Ncam1	neural cell adhesion molecule 1	2.44828	1.9822e-09
192897	Itgb4	NA	2.29618	2.80966e-06
213948	Atg9b	ATG9 autophagy related 9 homolog B (S. cerevisiae)	2.1788	5.64868e-08
54132	Pdlim1	PDZ and LIM domain 1 (elfin)	2.09264	3.29586e-09
18158	Nppb	natriuretic peptide precursor type B	2.0469	3.54299e-06
12064	Bdnf	brain derived neurotrophic factor	2.02222	3.86329e-08
18591	Pdgfb	platelet derived growth factor, B polypeptide	2.00212	1.11827e-06
23960	Oas1g	2'-5' oligoadenylate synthetase 1G	1.9922	1.59322e-08
56047	Msln	mesothelin	1.99088	1.77625e-08
18767	Pkia	protein kinase inhibitor, alpha	1.95002	3.24443e-07
76071	Jakmip1	janus kinase and microtubule interacting protein 1	1.94552	1.45736e-06
21873	Tjp2	tight junction protein 2	1.88316	2.51559e-06
18792	Plau	plasminogen activator, urokinase	1.84569	2.884e-06
23960	Oas1g	2'-5' oligoadenylate synthetase 1G	1.82679	6.74404e-08
69550	Bst2	bone marrow stromal cell antigen 2	1.79941	2.09605e-06
225608	Sh3tc2	SH3 domain and tetratricopeptide repeats 2	1.78755	4.14051e-06
20646	Snrpn	small nuclear ribonucleoprotein N	1.74839	1.04676e-07
69032	Lyzl4	lysozyme-like 4	1.73962	4.8827e-07
620078	LOC620078	RIKEN cDNA C130026I21 gene	1.73713	5.56039e-07
17064	Cd93	CD93 antigen	1.72666	1.99868e-06
226419	Dyrk3	dual-specificity tyrosine-(Y)-phosphorylation regulated kinase 3	1.7018	1.0891e-06
14465	Gata6	GATA binding protein 6	-1.72263	3.51077e-07
67101	2310039H08Rik	RIKEN cDNA 2310039H08 gene	-1.76262	4.25947e-07
394432	Ugt1a7c	UDP glucuronosyltransferase 1 family, polypeptide A6A	-1.76797	3.74061e-07
12362	Casp1	caspase 1	-1.77594	8.54034e-08
110074	Dut	deoxyuridine triphosphatase	-1.80608	3.63733e-08
66898	Baiap2l1	NA	-1.80779	1.39122e-06
17965	Nbl1	neuroblastoma, suppression of tumorigenicity 1	-1.81722	1.20977e-06
13844	Ephb2	NA	-1.81856	6.04189e-08
27215	Azi2	5-azacytidine induced gene 2	-1.82317	4.66501e-08
234356	4732435N03Rik	RIKEN cDNA 4732435N03 gene	-1.82528	1.90115e-07
107607	Nod1	nucleotide-binding oligomerization domain containing 1	-1.84661	4.37198e-07
67916	Ppap2b	phosphatidic acid phosphatase type 2B	-1.86071	3.1599e-07
394432	Ugt1a7c	UDP glucuronosyltransferase 1 family, polypeptide A6B	-1.87042	3.89305e-07
13865	Nr2f1	nuclear receptor subfamily 2, group F, member 1	-1.89217	1.7124e-06
15893	Ica1	islet cell autoantigen 1	-1.90903	6.79426e-08
103140	Gstt3	glutathione S-transferase, theta 3	-1.95402	4.93234e-07
19222	Ptgir	prostaglandin I receptor (IP)	-1.95703	2.08531e-07
100689	Spon2	spondin 2, extracellular matrix protein	-1.96962	2.39114e-06
16010	Igfbp4	insulin-like growth factor binding protein 4	-1.97085	4.90888e-07
109901	Ela1	elastase 1, pancreatic	-1.9721	1.95282e-08
17022	Lum	lumican	-1.99828	3.63787e-07
18196	Nsg1	neuron specific gene family member 1	-2.00778	6.32042e-07
21961	Tns1	NA	-2.00857	7.91755e-09
223332	Ranbp3l	RAN binding protein 3-like	-2.09339	1.37384e-06
16180	Il1rap	interleukin 1 receptor accessory protein	-2.11152	1.7875e-08
12061	Bdkrb1	bradykinin receptor, beta 1	-2.1142	3.44625e-08
16164	Il13ra1	interleukin 13 receptor, alpha 1	-2.11692	4.20355e-08
12903	Crabp1	cellular retinoic acid binding protein I	-2.12062	1.11795e-06
331532	Tceal5	transcription elongation factor A (SII)-like 5	-2.14302	9.8556e-07
14537	Gcnt1	glucosaminyl (N-acetyl) transferase 1, core 2	-2.17757	3.67558e-06
67916	Ppap2b	phosphatidic acid phosphatase type 2B	-2.23098	9.57402e-08
13179	Dcn	decorin	-2.32046	9.98439e-08
218194	Phactr1	phosphatase and actin regulator 1	-2.36852	2.18559e-08
75600	Calml4	calmodulin-like 4	-2.38441	4.55768e-08
13179	Dcn	decorin	-2.39344	1.81666e-06
20678	Sox5	SRY-box containing gene 5	-2.41739	8.23895e-10
80859	Nfkbiz	nuclear factor of kappa light polypeptide gene enhancer in B-cells inhibitor, zeta	-2.41755	3.84758e-08
14456	Gas6	growth arrest specific 6	-2.47071	1.7092e-06
216725	Adamts2	a disintegrin-like and metallopeptidase (reprolysin type) with thrombospondin type 1 motif, 2	-2.52677	3.86935e-08
54613	St3gal6	ST3 beta-galactoside alpha-2,3-sialyltransferase 6	-2.59364	1.24602e-08
232146	Tmem166	transmembrane protein 166	-2.73955	3.34434e-09
216725	Adamts2	a disintegrin-like and metallopeptidase (reprolysin type) with thrombospondin type 1 motif, 2	-2.90233	2.21762e-09
20698	Sphk1	sphingosine kinase 1	-2.93929	2.10215e-10
18414	Osmr	oncostatin M receptor	-2.98578	2.07656e-11
319909	5430433G21Rik	RIKEN cDNA 5430433G21 gene	-3.08482	2.20739e-09
11931	Atp1b1	ATPase, Na+/K+ transporting, beta 1 polypeptide	-3.62107	1.18176e-06
20970	Sdc3	syndecan 3	-4.04132	1.77077e-10
56177	Olfm1	olfactomedin 1	-4.24495	4.81462e-12
15439	Hp	haptoglobin	-4.44365	3.42831e-09
14118	Fbn1	fibrillin 1	-5.08335	2.59408e-11
56693	Crtap	cartilage associated protein	-7.53732	1.23006e-12
227929	Pscdbp	pleckstrin homology, Sec7 and coiled-coil domains, binding protein	-8.50359	1.35061e-12
