# Supplementary material for: 3T3 Cell Lines Stably Expressing Pax6 or Pax6(5a) – A New Tool Used for Identification of Common and Isoform Specific Target Genes
Source: PLoS One. 2012 Feb 23;7(2):e31915. doi: 10.1371/journal.pone.0031915 (PMC3285655; doi:10.1371/journal.pone.0031915)
Supplement: Table S4 — Primer sets. (XLS) [file pone.0031915.s004.xls]

## Sheet: Sheet1
Supplementary table S4: Primer sets
Gene symbol	Forward primer (5'-3')	Reverse primer (5'-3')	Amplicon length (bp)
qPCR-primers:
m_Adamts2	TACGTGGTTCAGTGGCTGTC	TCTGTGTTGCTGAGGTTTCG	191
m_Bdnf	GCCCAACGAAGAAAACCATAA	AGGAGGCTCCAAAGGCACTT	82
m_Cdh5	TGCATCCTCACCATCACAGT	CATAGCTGGTGGTGTCCATCT	157
m_Ctgf	CCACCCGAGTTACCAATGAC	GCAGCCAGAAAGCTCAAACT	167
m_Crtap	TTAATGTGACGACGCTCCAG	AACCCAGGCACTTGAAGAAA	179
m_Dkk3	GCAGCTGCTAAAACGTCCTC	GACCACCTGTCCACTCTGGT	153
m_Edn1	GAAAGGAAAACCCTGTTCCA	TTGTGCGTCAACTTCTGGTC	165
m_Ephb2	CCGGCTTTACCTCTTTCGAC	CAGGCGAATGTCAAACCTCT	162
m_Hist1h1c	GGAGTTGTGGGTTGAACTGC	CTTCAGTGACGACACACACGTA	175
m_Klk8	AGCCTATCCAGGGAAGATCA	ACTCCAGGTTTCTCGGGTTT	165
m_Nbl1	AGTTACAGCGTCCCCAACAC	ATAGACGTTCAGGCCCTCGT	213
m_Ncam	CAGTCTGAGGCCACTGTCAA	GACATCTCGGCCTTTGTGTT	162
m_Ngef	TGTCCGGAAGATGAGCCGCAC	CTGGTCATGCAGCCGCTCACC	604
m_Ngfb	GACAACAGATGAGAAGCAGGC	AGGAGAGTGTGGAGGGGG	139
m_Nono	TGGAAAAGCAGGCGAAGTTT	TTTCCGCTAGGGTTCGTGTT	80
m_Pdgfra	CAACCACACTCAGACGGAT	CTCCCGTTATTGTGCAAGGT	192
m_Pdgfrb	CGGAGCTCAGTGAGAGGAAG	TCATGTAGCGTCACCTCCAG	163
m_Ppp3ca	CTGACACTGAAGGGCCTGAC	GAGGTGGCATCCTCTCGTTA	166
m_Prkcn	ATGGCGAGAAATTTCCAGTG	GTGTATTTCCCAGCGAGCAT	205
m_Sphk1	TCCAGAAACCCCTGTGTAGC	ACAGCAGGTTCATGGGTGAC	159
m_Vegfa	CACCCACGACAGAAGGAGAG	ACACAGGACGGCTTGAAGAT	151
m_Fut8	AAAATTCACTTCGGGGTGTG	CTGATTGTGGGCATTTTGG	191
m_Gcnt1	ACCAGGAGTCAGAGCCTCAA	GGTGTGGTGGGACAAACTTC	153
m_Gcnt2	AAGTGGATGGACATGGAAGC	ATGGCGATCTCACTCTGGTT	209
m_Mgat3	GGACGATGGGATGAAGATGA	GAGTGACAGGGGCATTGTTC	182
m_St3gal6	AAATGCTTCGTTTTCCCAGA	TAAAGGACTGTTGGGGCTGT	152
m_St6gal1	CAGCCAGCCTTTTTACATCC	ACACATCTGTCTTGCGCTTG	191
m_Ugt1a7c	GGTGACCCTGAATGTCCTTG	TGCCTCATCACGTATTCCAC	174
m_Pax6	CAGCTTGGTGGTGTCTTTGTC	CTCGGATAATAATCTGTCTCG	299+341
m_Hprt	GGGGGCTATAAGTTCTTTGC	TCCAACACTTCGAGAGGTCC	313
ChIP-primers:
m_Crtap.(1)	TGTAGCTGTCCTCAGATACTCCA	GAATAAGGGCTGGAGAGATGG	151
m_Ctgf.(2)	TCCCAACTGAACCCCTACTG	AGGTTCCCAGGGAGATTTTC	204
m_Ctgf.(3)	GACGGAGGAATGTGGAGTGT	GGAGTGGATCTGGCTGAGTC	213
m_Edn1	CCCCCACTCTATAGGGGTTC	CAAGTGGCCCTTCCACTG	163
m_Pdgfb.(1)	CTGTCCTGGATGATGGTCCT	TGGAGGTTTTCCAGTCACCT	183
m_Dkk3.(1)	ACCCAGGCTGGAGAGGAGTA	GTGTCCCGGAAAGCTATCAA	155
m_Dkk3.(2)	CGGGGGTATTTTGCTGTGTA	CCTCCACCTCTCGAAACATC	160
m_Ngef.(2)	CCTCTTCAATCGTGCTGTGA	CATCCCTGACCATTTCCAAT	168
m_Gapdh	TGAGCCTCCTCCAATTCAAC	CCAGGAAGACGCTTGAAAAG	173
